# Supplementary material for: Toward a Generalized Hückel Rule: The Electronic Structure of Carbon Nanocones
Source: J Phys Chem A. 2021 Nov 4;125(45):9819–25. doi: 10.1021/acs.jpca.1c06402 (PMC8607423; doi:10.1021/acs.jpca.1c06402)
Supplement: Supplementary file 1 — jp1c06402_si_001.zip [file jp1c06402_si_001.zip]

Archive with 15 entries (14 files):
- structures/
- structures/ga_1_5_7.xyz
- structures/ga_1_6_8.xyz
- structures/ga_1_7_8.xyz
- structures/ga_2_3_4.xyz
- structures/ga_3_0_2.xyz
- structures/ga_3_1_3.xyz
- structures/ga_3_2_3.xyz
- structures/ga_4_0_2.xyz
- structures/ga_5_0_1.xyz
- structures/ga_5_0_2.xyz
- structures/ga_5_1_3.xyz
- structures/ga_6_0_1.xyz
- structures/ga_4_1_2.xyz
- structures/ga_5_0_2_diffuse_functions.xyz
