# Supplementary material for: Toward a Generalized Hückel Rule: The Electronic Structure of Carbon Nanocones
Source: J Phys Chem A. 2021 Nov 4;125(45):9819–25. doi: 10.1021/acs.jpca.1c06402 (PMC8607423; doi:10.1021/acs.jpca.1c06402)
Supplement: Supplementary file 1 — jp1c06402_si_001.zip [file jp1c06402_si_001.zip › structures/ga_1_5_7.xyz]

   52
B3LYP/6-31G*
 H    -1.037179    -4.768032    -0.000000
 H    -1.993054    -3.756866     1.826511
 H    -1.993054    -3.756866    -1.826511
 H    -3.312046    -1.905691     1.120564
 H    -3.312046    -1.905691    -1.120564
 C    -0.250293    -4.018399    -0.000000
 C     0.032259    -3.308717     1.194813
 C     0.032259    -3.308717    -1.194813
 C    -1.169280    -3.052932     1.909922
 C    -1.169280    -3.052932    -1.909922
 C     1.096778    -2.338328     1.207610
 C     1.096778    -2.338328    -1.207610
 C     1.815317    -2.065451    -0.000000
 C    -1.439231    -1.684125     2.153531
 C    -1.439231    -1.684125    -2.153531
 C     1.002012    -1.229973     2.106982
 C     1.002012    -1.229973    -2.106982
 C     2.819136    -1.031032    -0.000000
 C    -2.576747    -1.179671     1.452331
 C    -2.576747    -1.179671    -1.452331
 C    -0.328445    -0.806498     2.400299
 C    -0.328445    -0.806498    -2.400299
 C     3.090859    -0.327467     1.206645
 C     3.090859    -0.327467    -1.206645
 C     2.062782    -0.254665     2.162539
 C     2.062782    -0.254665    -2.162539
 C    -2.397699     0.016897     0.745007
 C    -2.397699     0.016897    -0.745007
 C    -0.558838     0.597708     2.314557
 C    -0.558838     0.597708    -2.314557
 C     1.794949     1.031658     2.749259
 C     1.794949     1.031658    -2.749259
 C    -1.538830     0.999585     1.365255
 C    -1.538830     0.999585    -1.365255
 C     0.496011     1.522833     2.671647
 C     0.496011     1.522833    -2.671647
 C    -1.282458     2.239998     0.704428
 C    -1.282458     2.239998    -0.704428
 C     0.270898     2.934546     2.435138
 C     0.270898     2.934546    -2.435138
 C    -0.547271     3.290338     1.387851
 C    -0.547271     3.290338    -1.387851
 C    -0.432493     4.565414     0.677070
 C    -0.432493     4.565414    -0.677070
 H     3.866622     0.434107     1.206127
 H     3.866622     0.434107    -1.206127
 H     2.619675     1.724593     2.894560
 H     2.619675     1.724593    -2.894560
 H     0.950940     3.662350     2.869720
 H     0.950940     3.662350    -2.869720
 H    -0.217569     5.470556     1.237720
 H    -0.217569     5.470556    -1.237720
