# Supplementary material for: Toward a Generalized Hückel Rule: The Electronic Structure of Carbon Nanocones
Source: J Phys Chem A. 2021 Nov 4;125(45):9819–25. doi: 10.1021/acs.jpca.1c06402 (PMC8607423; doi:10.1021/acs.jpca.1c06402)
Supplement: Supplementary file 1 — jp1c06402_si_001.zip [file jp1c06402_si_001.zip › structures/ga_1_6_8.xyz]

   60
B3LYP/6-31G*
 H    -3.664781    -0.875262     1.043147
 H    -3.664781    -0.875262    -1.043147
 H    -2.916097    -2.803020     2.194113
 H    -2.916097    -2.803020    -2.194113
 H    -1.780525    -4.589579     1.165049
 H    -1.780525    -4.589579    -1.165049
 C    -2.895160    -0.235227     1.464038
 C    -2.895160    -0.235227    -1.464038
 C    -2.469960     0.884877     0.745805
 C    -2.469960     0.884877    -0.745805
 C    -1.990433    -2.284838     2.438185
 C    -1.990433    -2.284838    -2.438185
 C    -1.985976    -0.873040     2.364517
 C    -1.985976    -0.873040    -2.364517
 C    -1.499496     1.750170     1.384283
 C    -1.499496     1.750170    -1.384283
 C    -0.829971    -4.061358     1.223029
 C    -0.829971    -4.061358    -1.223029
 C    -0.777303    -2.936377     2.087338
 C    -0.777303    -2.936377    -2.087338
 C    -1.018031     2.909383     0.707033
 C    -1.018031     2.909383    -0.707033
 C    -0.777975    -0.163323     2.697918
 C    -0.777975    -0.163323    -2.697918
 C    -0.703393     1.233746     2.439518
 C    -0.703393     1.233746    -2.439518
 C    -0.131019    -3.880519    -0.000000
 C    -0.118408     3.802315     1.403899
 C    -0.118408     3.802315    -1.403899
 C     0.449729    -2.169293     2.156374
 C     0.449729    -2.169293    -2.156374
 C     0.304762     4.995570     0.678502
 C     0.304762     4.995570    -0.678502
 C     0.452971    -0.874237     2.752792
 C     0.452971    -0.874237    -2.752792
 C     0.475062     1.958966     2.875436
 C     0.475062     1.958966    -2.875436
 C     0.538553     3.359791     2.537146
 C     0.538553     3.359791    -2.537146
 C     1.053816    -3.043949    -0.000000
 C     1.483831    -2.410924     1.204509
 C     1.483831    -2.410924    -1.204509
 C     1.610058     1.239701     3.249490
 C     1.610058     1.239701    -3.249490
 C     1.697404    -0.145655     2.882243
 C     1.697404    -0.145655    -2.882243
 C     2.684275    -1.601594     1.211587
 C     2.684275    -1.601594    -1.211587
 C     2.852299    -0.667854     2.276436
 C     2.852299    -0.667854    -2.276436
 C     3.400458    -1.451254    -0.000000
 H     0.751474     5.818929     1.233095
 H     0.751474     5.818929    -1.233095
 H     1.325770     3.973835     2.972235
 H     1.325770     3.973835    -2.972235
 H     2.533117     1.786643     3.435566
 H     2.533117     1.786643    -3.435566
 H     3.753168    -0.056318     2.281614
 H     3.753168    -0.056318    -2.281614
 H     4.262152    -0.785701    -0.000000
