# Supplementary material for: Toward a Generalized Hückel Rule: The Electronic Structure of Carbon Nanocones
Source: J Phys Chem A. 2021 Nov 4;125(45):9819–25. doi: 10.1021/acs.jpca.1c06402 (PMC8607423; doi:10.1021/acs.jpca.1c06402)
Supplement: Supplementary file 1 — jp1c06402_si_001.zip [file jp1c06402_si_001.zip › structures/ga_1_7_8.xyz]

   48
B3LYP/6-31G*
 H    -2.673978    -2.490999    -0.477350
 H    -2.673978     2.490999    -0.477350
 H    -2.639598    -1.076768     1.436482
 H    -2.639598     1.076768     1.436482
 H    -2.247215    -2.069493    -2.760281
 H    -2.247215     2.069493    -2.760281
 H    -1.996273     0.000000    -3.800510
 C    -1.695908    -1.481006     1.791308
 C    -1.695908     1.481006     1.791308
 C    -1.631140    -2.734450    -0.285753
 C    -1.631140     2.734450    -0.285753
 C    -1.177861    -2.151328    -2.578508
 C    -1.177861     2.151328    -2.578508
 C    -1.101506    -2.506570     0.986835
 C    -1.101506     2.506570     0.986835
 C    -0.927527     0.000000    -3.598170
 C    -0.899017    -0.739121     2.644628
 C    -0.899017     0.739121     2.644628
 C    -0.738513    -2.761417    -1.392034
 C    -0.738513     2.761417    -1.392034
 C    -0.319935    -1.204630    -3.187185
 C    -0.319935     1.204630    -3.187185
 C     0.302145    -1.394265     3.168517
 C     0.302145     1.394265     3.168517
 C     0.280830    -2.882861     1.249316
 C     0.280830     2.882861     1.249316
 C     0.693461    -2.883454    -1.144092
 C     0.693461     2.883454    -1.144092
 C     0.813959    -2.501288     2.535167
 C     0.813959     2.501288     2.535167
 C     1.055535    -0.676212     4.193362
 C     1.055535     0.676212     4.193362
 C     1.100697    -1.213625    -2.859756
 C     1.100697     1.213625    -2.859756
 C     1.109798    -3.217138     0.186368
 C     1.109798     3.217138     0.186368
 C     1.587425    -2.257041    -2.023370
 C     1.587425     2.257041    -2.023370
 C     1.818708     0.000000    -2.945371
 H     1.710145    -1.236215     4.856919
 H     1.710145     1.236215     4.856919
 H     1.768528    -2.911023     2.858279
 H     1.768528     2.911023     2.858279
 H     2.168930    -3.377580     0.376087
 H     2.168930     3.377580     0.376087
 H     2.865113     0.000000    -2.648094
 H     2.647245    -2.269413    -1.778404
 H     2.647245     2.269413    -1.778404
