# Supplementary material for: Toward a Generalized Hückel Rule: The Electronic Structure of Carbon Nanocones
Source: J Phys Chem A. 2021 Nov 4;125(45):9819–25. doi: 10.1021/acs.jpca.1c06402 (PMC8607423; doi:10.1021/acs.jpca.1c06402)
Supplement: Supplementary file 1 — jp1c06402_si_001.zip [file jp1c06402_si_001.zip › structures/ga_2_3_4.xyz]

   48
B3LYP/6-31G*
 H     2.535507    -1.015715    -2.033356
 H     2.535507     1.015715    -2.033356
 H     2.535507    -1.015715     2.033356
 H     2.535507     1.015715     2.033356
 H     2.877924    -2.012225     0.000000
 H     2.877924     2.012225    -0.000000
 C     1.870282    -2.421873     0.000000
 C     1.870282     2.421873    -0.000000
 C     1.549860    -1.446729    -2.173462
 C     1.549860     1.446729    -2.173462
 C     1.549860    -1.446729     2.173462
 C     1.549860     1.446729     2.173462
 C     1.144547    -2.410689    -1.205972
 C     1.144547     2.410689    -1.205972
 C     1.144547    -2.410689     1.205972
 C     1.144547     2.410689     1.205972
 C     0.580405    -0.741662    -2.870007
 C     0.580405     0.741662    -2.870007
 C     0.580405    -0.741662     2.870007
 C     0.580405     0.741662     2.870007
 C    -0.220548    -2.884967    -1.215995
 C    -0.220548     2.884967    -1.215995
 C    -0.220548    -2.884967     1.215995
 C    -0.220548     2.884967     1.215995
 C    -0.696650    -1.400312    -3.085207
 C    -0.696650     1.400312    -3.085207
 C    -0.696650    -1.400312     3.085207
 C    -0.696650     1.400312     3.085207
 C    -0.806105    -3.292986     0.000000
 C    -0.806105     3.292986    -0.000000
 C    -1.024556    -2.526110    -2.344334
 C    -1.024556     2.526110    -2.344334
 C    -1.024556    -2.526110     2.344334
 C    -1.024556     2.526110     2.344334
 C    -1.703772    -0.678145    -3.849608
 C    -1.703772     0.678145    -3.849608
 C    -1.703772    -0.678145     3.849608
 C    -1.703772     0.678145     3.849608
 H    -1.848367    -3.605779     0.000000
 H    -1.848367     3.605779    -0.000000
 H    -2.023571    -2.946947    -2.438163
 H    -2.023571     2.946947    -2.438163
 H    -2.023571    -2.946947     2.438163
 H    -2.023571     2.946947     2.438163
 H    -2.529355    -1.232932    -4.288872
 H    -2.529355     1.232932    -4.288872
 H    -2.529355    -1.232932     4.288872
 H    -2.529355     1.232932     4.288872
