# Supplementary material for: Toward a Generalized Hückel Rule: The Electronic Structure of Carbon Nanocones
Source: J Phys Chem A. 2021 Nov 4;125(45):9819–25. doi: 10.1021/acs.jpca.1c06402 (PMC8607423; doi:10.1021/acs.jpca.1c06402)
Supplement: Supplementary file 1 — jp1c06402_si_001.zip [file jp1c06402_si_001.zip › structures/ga_3_0_2.xyz]

   36
B3LYP/6-31G*
 C     0.410843     0.711601    -2.622166
 C     0.410843    -0.711601    -2.622166
 C    -0.821686    -0.000000    -2.622166
 C     0.800197     1.385981    -1.486952
 C     0.800197    -1.385981    -1.486952
 C    -1.600393    -0.000000    -1.486952
 C    -0.280855     1.931237    -0.676433
 C    -0.280855    -1.931237    -0.676433
 C     1.812928    -0.722391    -0.676433
 C    -1.532073     1.208846    -0.676433
 C    -1.532073    -1.208846    -0.676433
 C     1.812928     0.722391    -0.676433
 C     0.097351     2.623763     0.519852
 C     0.097351    -2.623763     0.519852
 C     2.223570    -1.396189     0.519852
 C    -2.320920     1.227573     0.519852
 C    -2.320920    -1.227573     0.519852
 C     2.223570     1.396189     0.519852
 C     1.434681     2.484941     0.974047
 C     1.434681    -2.484941     0.974047
 C    -2.869362    -0.000000     0.974047
 C    -0.950750     3.018090     1.429993
 C    -0.950750    -3.018090     1.429993
 C     3.089118    -0.685672     1.429993
 C    -2.138368     2.332419     1.429993
 C    -2.138368    -2.332419     1.429993
 C     3.089118     0.685672     1.429993
 H     1.717906     2.975500     1.902415
 H     1.717906    -2.975500     1.902415
 H    -3.435811    -0.000000     1.902415
 H    -0.728977     3.720364     2.228382
 H    -0.728977    -3.720364     2.228382
 H     3.586418    -1.228869     2.228382
 H    -2.857441     2.491494     2.228382
 H    -2.857441    -2.491494     2.228382
 H     3.586418     1.228869     2.228382
