# Supplementary material for: Toward a Generalized Hückel Rule: The Electronic Structure of Carbon Nanocones
Source: J Phys Chem A. 2021 Nov 4;125(45):9819–25. doi: 10.1021/acs.jpca.1c06402 (PMC8607423; doi:10.1021/acs.jpca.1c06402)
Supplement: Supplementary file 1 — jp1c06402_si_001.zip [file jp1c06402_si_001.zip › structures/ga_3_1_3.xyz]

   60
B3LYP/6-31G*
 H    -0.938265     0.541707     3.958348
 H    -0.000000    -1.083415     3.958348
 H     0.938265     0.541707     3.958348
 C    -1.376588     0.794773     3.004884
 C    -0.000000    -1.589547     3.004884
 C     1.376588     0.794773     3.004884
 C    -0.747724     1.815634     2.257101
 C     1.198523    -1.555365     2.257101
 C    -1.198523    -1.555365     2.257101
 C     0.747724     1.815634     2.257101
 C     1.946247    -0.260269     2.257101
 C    -1.946247    -0.260269     2.257101
 C    -1.381332     2.204307     1.039251
 C     1.218319    -2.298422     1.039251
 C    -1.218319    -2.298422     1.039251
 C     1.381332     2.204307     1.039251
 C     2.599652     0.094116     1.039251
 C    -2.599652     0.094116     1.039251
 C    -2.483342     1.433758     0.545907
 C    -0.000000    -2.867517     0.545907
 C     2.483342     1.433758     0.545907
 C    -0.710755     3.056875     0.108004
 C     2.291954    -2.143969     0.108004
 C    -2.291954    -2.143969     0.108004
 C     0.710755     3.056875     0.108004
 C     3.002709    -0.912906     0.108004
 C    -3.002709    -0.912906     0.108004
 C    -3.124232     1.803776    -0.691640
 C    -0.000000    -3.607553    -0.691640
 C     3.124232     1.803776    -0.691640
 C    -1.429775     3.539534    -1.034562
 C     2.350439    -3.007988    -1.034562
 C    -2.350439    -3.007988    -1.034562
 C     1.429775     3.539534    -1.034562
 C     3.780214    -0.531546    -1.034562
 C    -3.780214    -0.531546    -1.034562
 C    -0.683321     4.370409    -1.954922
 C     3.443225    -2.776977    -1.954922
 C    -3.443225    -2.776977    -1.954922
 C     0.683321     4.370409    -1.954922
 C     4.126545    -1.593431    -1.954922
 C    -4.126545    -1.593431    -1.954922
 C    -2.683064     2.990983    -1.340541
 C     1.248735    -3.819093    -1.340541
 C    -1.248735    -3.819093    -1.340541
 C     2.683064     2.990983    -1.340541
 C     3.931799     0.828110    -1.340541
 C    -3.931799     0.828110    -1.340541
 H    -1.225398     4.896475    -2.739287
 H     3.627773    -3.509463    -2.739287
 H    -3.627773    -3.509463    -2.739287
 H     1.225398     4.896475    -2.739287
 H     4.853170    -1.387012    -2.739287
 H    -4.853170    -1.387012    -2.739287
 H    -3.175908     3.294715    -2.263323
 H     1.265353    -4.397775    -2.263323
 H    -1.265353    -4.397775    -2.263323
 H     3.175908     3.294715    -2.263323
 H     4.441261     1.103060    -2.263323
 H    -4.441261     1.103060    -2.263323
