# Supplementary material for: Toward a Generalized Hückel Rule: The Electronic Structure of Carbon Nanocones
Source: J Phys Chem A. 2021 Nov 4;125(45):9819–25. doi: 10.1021/acs.jpca.1c06402 (PMC8607423; doi:10.1021/acs.jpca.1c06402)
Supplement: Supplementary file 1 — jp1c06402_si_001.zip [file jp1c06402_si_001.zip › structures/ga_3_2_3.xyz]

   54
B3LYP/6-31G*
 H     1.122715     1.775852     2.506514
 H    -0.976576    -1.860226     2.506514
 H    -2.099291     0.084374     2.506514
 H     2.099291     0.084374     2.506514
 H     0.976576    -1.860226     2.506514
 H    -1.122715     1.775852     2.506514
 C     1.200601     2.356451     1.594331
 C    -1.440445    -2.217977     1.594331
 C    -2.641047    -0.138474     1.594331
 C     2.641047    -0.138474     1.594331
 C     1.440445    -2.217977     1.594331
 C    -1.200601     2.356451     1.594331
 C    -0.000000     2.925728     1.105748
 C    -2.533755    -1.462864     1.105748
 C     2.533755    -1.462864     1.105748
 C     2.277891     2.170381     0.739987
 C    -0.740659    -3.057902     0.739987
 C    -3.018550     0.887521     0.739987
 C     3.018550     0.887521     0.739987
 C     0.740659    -3.057902     0.739987
 C    -2.277891     2.170381     0.739987
 C    -0.000000     3.613657    -0.152595
 C    -3.129519    -1.806829    -0.152595
 C     3.129519    -1.806829    -0.152595
 C     2.347191     2.996386    -0.441429
 C    -1.421351    -3.530920    -0.441429
 C    -3.768542     0.534535    -0.441429
 C     3.768542     0.534535    -0.441429
 C     1.421351    -3.530920    -0.441429
 C    -2.347191     2.996386    -0.441429
 C     3.469063     2.786348    -1.343496
 C    -0.678517    -4.397470    -1.343496
 C    -4.147579     1.611122    -1.343496
 C     4.147579     1.611122    -1.343496
 C     0.678517    -4.397470    -1.343496
 C    -3.469063     2.786348    -1.343496
 C     1.252398     3.782220    -0.804189
 C    -2.649300    -2.975719    -0.804189
 C    -3.901698    -0.806502    -0.804189
 C     3.901698    -0.806502    -0.804189
 C     2.649300    -2.975719    -0.804189
 C    -1.252398     3.782220    -0.804189
 H     3.674804     3.539317    -2.100631
 H    -1.227737    -4.952133    -2.100631
 H    -4.902541     1.412815    -2.100631
 H     4.902541     1.412815    -2.100631
 H     1.227737    -4.952133    -2.100631
 H    -3.674804     3.539317    -2.100631
 H     1.293524     4.341926    -1.736564
 H    -3.113457    -3.291188    -1.736564
 H    -4.406981    -1.050739    -1.736564
 H     4.406981    -1.050739    -1.736564
 H     3.113457    -3.291188    -1.736564
 H    -1.293524     4.341926    -1.736564
