# Supplementary material for: Toward a Generalized Hückel Rule: The Electronic Structure of Carbon Nanocones
Source: J Phys Chem A. 2021 Nov 4;125(45):9819–25. doi: 10.1021/acs.jpca.1c06402 (PMC8607423; doi:10.1021/acs.jpca.1c06402)
Supplement: Supplementary file 1 — jp1c06402_si_001.zip [file jp1c06402_si_001.zip › structures/ga_4_0_2.xyz]

   48
UB3LYP/6-31G*
 C    -0.000000     1.027875     2.297144
 C     1.027875    -0.000000     2.297144
 C    -0.000000    -1.027875     2.297144
 C    -1.027875    -0.000000     2.297144
 C    -0.000000     1.995109     1.308564
 C     1.995109    -0.000000     1.308564
 C    -0.000000    -1.995109     1.308564
 C    -1.995109    -0.000000     1.308564
 C     1.234007     2.250058     0.607582
 C     1.234007    -2.250058     0.607582
 C    -1.234007    -2.250058     0.607582
 C    -1.234007     2.250058     0.607582
 C     2.250058     1.234007     0.607582
 C    -2.250058     1.234007     0.607582
 C    -2.250058    -1.234007     0.607582
 C     2.250058    -1.234007     0.607582
 C     1.233751     3.255318    -0.407683
 C     1.233751    -3.255318    -0.407683
 C    -1.233751    -3.255318    -0.407683
 C    -1.233751     3.255318    -0.407683
 C     3.255318     1.233751    -0.407683
 C    -3.255318     1.233751    -0.407683
 C    -3.255318    -1.233751    -0.407683
 C     3.255318    -1.233751    -0.407683
 C     2.446916     3.416596    -1.169667
 C     2.446916    -3.416596    -1.169667
 C    -2.446916    -3.416596    -1.169667
 C    -2.446916     3.416596    -1.169667
 C     3.416596     2.446916    -1.169667
 C    -3.416596     2.446916    -1.169667
 C    -3.416596    -2.446916    -1.169667
 C     3.416596    -2.446916    -1.169667
 C    -0.000000     3.839058    -0.787604
 C     3.839058    -0.000000    -0.787604
 C    -0.000000    -3.839058    -0.787604
 C    -3.839058    -0.000000    -0.787604
 H    -0.000000     4.588820    -1.576119
 H     4.588820    -0.000000    -1.576119
 H    -0.000000    -4.588820    -1.576119
 H    -4.588820    -0.000000    -1.576119
 H     2.530022     4.261025    -1.849746
 H     2.530022    -4.261025    -1.849746
 H    -2.530022    -4.261025    -1.849746
 H    -2.530022     4.261025    -1.849746
 H     4.261025     2.530022    -1.849746
 H    -4.261025     2.530022    -1.849746
 H    -4.261025    -2.530022    -1.849746
 H     4.261025    -2.530022    -1.849746
