# Supplementary material for: Toward a Generalized Hückel Rule: The Electronic Structure of Carbon Nanocones
Source: J Phys Chem A. 2021 Nov 4;125(45):9819–25. doi: 10.1021/acs.jpca.1c06402 (PMC8607423; doi:10.1021/acs.jpca.1c06402)
Supplement: Supplementary file 1 — jp1c06402_si_001.zip [file jp1c06402_si_001.zip › structures/ga_5_0_1.xyz]

   30
B3LYP/6-31G*
 C     0.974863     0.708280     0.596481
 C     0.974863    -0.708280     0.596481
 C    -0.372365    -1.146021     0.596481
 C    -1.204997     0.000000     0.596481
 C    -0.372365     1.146021     0.596481
 C     2.014040     1.463286     0.079155
 C     2.014040    -1.463286     0.079155
 C    -0.769295    -2.367646     0.079155
 C    -2.489491     0.000000     0.079155
 C    -0.769295     2.367646     0.079155
 C     3.192344     0.694824    -0.264223
 C     3.192344    -0.694824    -0.264223
 C     1.647306    -2.821387    -0.264223
 C     0.325671    -3.250812    -0.264223
 C    -2.174253    -2.438537    -0.264223
 C    -2.991068    -1.314288    -0.264223
 C    -2.991068     1.314288    -0.264223
 C    -2.174253     2.438537    -0.264223
 C     0.325671     3.250812    -0.264223
 C     1.647306     2.821387    -0.264223
 H     4.082011     1.210683    -0.618812
 H     4.082011    -1.210683    -0.618812
 H     2.412839    -3.508102    -0.618812
 H     0.109983    -4.256345    -0.618812
 H    -2.590795    -3.378809    -0.618812
 H    -4.014038    -1.419883    -0.618812
 H    -4.014038     1.419883    -0.618812
 H    -2.590795     3.378809    -0.618812
 H     0.109983     4.256345    -0.618812
 H     2.412839     3.508102    -0.618812
