# Supplementary material for: Toward a Generalized Hückel Rule: The Electronic Structure of Carbon Nanocones
Source: J Phys Chem A. 2021 Nov 4;125(45):9819–25. doi: 10.1021/acs.jpca.1c06402 (PMC8607423; doi:10.1021/acs.jpca.1c06402)
Supplement: Supplementary file 1 — jp1c06402_si_001.zip [file jp1c06402_si_001.zip › structures/ga_5_0_2.xyz]

   60
B3LYP/6-31G*
 C     0.000000     1.205976     1.592005
 C     1.146952     0.372667     1.592005
 C     0.708855    -0.975655     1.592005
 C    -0.708855    -0.975655     1.592005
 C    -1.146952     0.372667     1.592005
 C     0.000000     2.434168     0.927955
 C     2.315031     0.752199     0.927955
 C     1.430768    -1.969283     0.927955
 C    -1.430768    -1.969283     0.927955
 C    -2.315031     0.752199     0.927955
 C     1.246181     2.939361     0.438003
 C     2.410407     2.093501     0.438003
 C     3.180590    -0.276876     0.438003
 C     2.735895    -1.645506     0.438003
 C     0.719532    -3.110480     0.438003
 C    -0.719532    -3.110480     0.438003
 C    -2.735895    -1.645506     0.438003
 C    -3.180590    -0.276876     0.438003
 C    -2.410407     2.093501     0.438003
 C    -1.246181     2.939361     0.438003
 C     1.237228     4.171576    -0.286703
 C     3.585081     2.465762    -0.286703
 C     4.349729     0.112414    -0.286703
 C     3.452929    -2.647652    -0.286703
 C     1.451053    -4.102101    -0.286703
 C    -1.451053    -4.102101    -0.286703
 C    -3.452929    -2.647652    -0.286703
 C    -4.349729     0.112414    -0.286703
 C    -3.585081     2.465762    -0.286703
 C    -1.237228     4.171576    -0.286703
 C     0.000000     4.800060    -0.556312
 C     4.565128     1.483300    -0.556312
 C     2.821404    -3.883330    -0.556312
 C    -2.821404    -3.883330    -0.556312
 C    -4.565128     1.483300    -0.556312
 C     2.501830     4.610515    -0.821251
 C     3.611753     3.804109    -0.821251
 C     5.157969    -0.954654    -0.821251
 C     4.734016    -2.259447    -0.821251
 C     0.685970    -5.200524    -0.821251
 C    -0.685970    -5.200524    -0.821251
 C    -4.734016    -2.259447    -0.821251
 C    -5.157969    -0.954654    -0.821251
 C    -3.611753     3.804109    -0.821251
 C    -2.501830     4.610515    -0.821251
 H     0.000000     5.728432    -1.126622
 H     5.448062     1.770183    -1.126622
 H     3.367088    -4.634399    -1.126622
 H    -3.367088    -4.634399    -1.126622
 H    -5.448062     1.770183    -1.126622
 H     2.547839     5.583772    -1.307932
 H     4.523157     4.148619    -1.307932
 H     6.097808    -0.697659    -1.307932
 H     5.343304    -3.019784    -1.307932
 H     1.220814    -6.014949    -1.307932
 H    -1.220814    -6.014949    -1.307932
 H    -5.343304    -3.019784    -1.307932
 H    -6.097808    -0.697659    -1.307932
 H    -4.523157     4.148619    -1.307932
 H    -2.547839     5.583772    -1.307932
