# Supplementary material for: Toward a Generalized Hückel Rule: The Electronic Structure of Carbon Nanocones
Source: J Phys Chem A. 2021 Nov 4;125(45):9819–25. doi: 10.1021/acs.jpca.1c06402 (PMC8607423; doi:10.1021/acs.jpca.1c06402)
Supplement: Supplementary file 1 — jp1c06402_si_001.zip [file jp1c06402_si_001.zip › structures/ga_5_1_3.xyz]

  100
B3LYP/6-31G*
 H    -0.922912     1.270279     2.533289
 H     0.922912     1.270279     2.533289
 H     1.493302    -0.485203     2.533289
 H    -0.000000    -1.570151     2.533289
 H    -1.493302    -0.485203     2.533289
 C    -1.441298     1.983776     1.914276
 C     1.441298     1.983776     1.914276
 C     2.332069    -0.757735     1.914276
 C    -0.000000    -2.452082     1.914276
 C    -2.332069    -0.757735     1.914276
 C    -0.728587     3.082615     1.434781
 C     0.728587     3.082615     1.434781
 C     2.706595     1.645508     1.434781
 C     3.156887     0.259653     1.434781
 C     2.401355    -2.065635     1.434781
 C     1.222476    -2.922141     1.434781
 C    -1.222476    -2.922141     1.434781
 C    -2.401355    -2.065635     1.434781
 C    -3.156887     0.259653     1.434781
 C    -2.706595     1.645508     1.434781
 C    -1.422330     4.051119     0.651773
 C     1.422330     4.051119     0.651773
 C     3.413319     2.604581     0.651773
 C     4.292367    -0.100852     0.651773
 C     3.531877    -2.441400     0.651773
 C     1.230499    -4.113449     0.651773
 C    -1.230499    -4.113449     0.651773
 C    -3.531877    -2.441400     0.651773
 C    -4.292367    -0.100852     0.651773
 C    -3.413319     2.604581     0.651773
 C    -2.795610     3.847827     0.345114
 C     2.795610     3.847827     0.345114
 C     4.523392    -1.469739     0.345114
 C    -0.000000    -4.756176     0.345114
 C    -4.523392    -1.469739     0.345114
 C    -0.710983     5.135225     0.063184
 C     0.710983     5.135225     0.063184
 C     4.664184     2.263057     0.063184
 C     5.103595     0.910687     0.063184
 C     3.593607    -3.736579     0.063184
 C     2.443212    -4.572390     0.063184
 C    -2.443212    -4.572390     0.063184
 C    -3.593607    -3.736579     0.063184
 C    -5.103595     0.910687     0.063184
 C    -4.664184     2.263057     0.063184
 C    -3.504009     4.822855    -0.438147
 C     3.504009     4.822855    -0.438147
 C     5.669606    -1.842167    -0.438147
 C    -0.000000    -5.961377    -0.438147
 C    -5.669606    -1.842167    -0.438147
 C    -1.436017     6.141628    -0.658464
 C     1.436017     6.141628    -0.658464
 C     5.397282     3.263601    -0.658464
 C     6.284789     0.532134    -0.658464
 C     4.771721    -4.124612    -0.658464
 C     2.448196    -5.812751    -0.658464
 C    -2.448196    -5.812751    -0.658464
 C    -4.771721    -4.124612    -0.658464
 C    -6.284789     0.532134    -0.658464
 C    -5.397282     3.263601    -0.658464
 C    -0.681176     7.227516    -1.236813
 C     0.681176     7.227516    -1.236813
 C     6.663281     2.881262    -1.236813
 C     7.084271     1.585589    -1.236813
 C     4.799310    -5.446798    -1.236813
 C     3.697144    -6.247568    -1.236813
 C    -3.697144    -6.247568    -1.236813
 C    -4.799310    -5.446798    -1.236813
 C    -7.084271     1.585589    -1.236813
 C    -6.663281     2.881262    -1.236813
 C    -2.811804     5.988169    -0.852161
 C     2.811804     5.988169    -0.852161
 C     4.826192     4.524630    -0.852161
 C     6.563983    -0.823738    -0.852161
 C     5.794555    -3.191794    -0.852161
 C     1.244960    -6.497268    -0.852161
 C    -1.244960    -6.497268    -0.852161
 C    -5.794555    -3.191794    -0.852161
 C    -6.563983    -0.823738    -0.852161
 C    -4.826192     4.524630    -0.852161
 H    -3.350894     6.741360    -1.422032
 H     3.350894     6.741360    -1.422032
 H     5.375931     5.270085    -1.422032
 H     7.446897    -1.103695    -1.422032
 H     6.673402    -3.484268    -1.422032
 H     1.251542    -7.423481    -1.422032
 H    -1.251542    -7.423481    -1.422032
 H    -6.673402    -3.484268    -1.422032
 H    -7.446897    -1.103695    -1.422032
 H    -5.375931     5.270085    -1.422032
 H    -1.225659     8.032976    -1.722145
 H     1.225659     8.032976    -1.722145
 H     7.261065     3.647997    -1.722145
 H     8.018564     1.316655    -1.722145
 H     5.713244    -5.778390    -1.722145
 H     3.730086    -7.219239    -1.722145
 H    -3.730086    -7.219239    -1.722145
 H    -5.713244    -5.778390    -1.722145
 H    -8.018564     1.316655    -1.722145
 H    -7.261065     3.647997    -1.722145
