# Supplementary material for: Toward a Generalized Hückel Rule: The Electronic Structure of Carbon Nanocones
Source: J Phys Chem A. 2021 Nov 4;125(45):9819–25. doi: 10.1021/acs.jpca.1c06402 (PMC8607423; doi:10.1021/acs.jpca.1c06402)
Supplement: Supplementary file 1 — jp1c06402_si_001.zip [file jp1c06402_si_001.zip › structures/ga_6_0_1.xyz]

   36
B3LYP/6-31G*
 C     1.237689    -0.714580     0.000000
 C     1.237689     0.714580     0.000000
 C     0.000000     1.429161     0.000000
 C    -1.237689     0.714580     0.000000
 C    -1.237689    -0.714580     0.000000
 C     0.000000    -1.429161     0.000000
 C     2.451063    -1.415122     0.000000
 C     2.451063     1.415122     0.000000
 C     0.000000     2.830244     0.000000
 C    -2.451063     1.415122     0.000000
 C    -2.451063    -1.415122     0.000000
 C     0.000000    -2.830244     0.000000
 C     3.672948    -0.678391     0.000000
 C     3.672948     0.678391     0.000000
 C     2.423978     2.841671     0.000000
 C     1.248970     3.520062     0.000000
 C    -1.248970     3.520062     0.000000
 C    -2.423978     2.841671     0.000000
 C    -3.672948     0.678391     0.000000
 C    -3.672948    -0.678391     0.000000
 C    -2.423978    -2.841671     0.000000
 C    -1.248970    -3.520062     0.000000
 C     1.248970    -3.520062     0.000000
 C     2.423978    -2.841671     0.000000
 H     4.608775    -1.221980     0.000000
 H     4.608775     1.221980     0.000000
 H     3.362653     3.380326     0.000000
 H     1.246122     4.602306     0.000000
 H    -1.246122     4.602306     0.000000
 H    -3.362653     3.380326     0.000000
 H    -4.608775     1.221980     0.000000
 H    -4.608775    -1.221980     0.000000
 H    -3.362653    -3.380326     0.000000
 H    -1.246122    -4.602306     0.000000
 H     1.246122    -4.602306     0.000000
 H     3.362653    -3.380326     0.000000
