# Supplementary material for: Toward a Generalized Hückel Rule: The Electronic Structure of Carbon Nanocones
Source: J Phys Chem A. 2021 Nov 4;125(45):9819–25. doi: 10.1021/acs.jpca.1c06402 (PMC8607423; doi:10.1021/acs.jpca.1c06402)
Supplement: Supplementary file 1 — jp1c06402_si_001.zip [file jp1c06402_si_001.zip › structures/ga_4_1_2.xyz]

   48
B3LYP/6-31G*
 H     0.914980    -0.914980    -2.285688
 H     0.914980     0.914980    -2.285688
 H    -0.914980     0.914980    -2.285688
 H    -0.914980    -0.914980    -2.285688
 C     1.410931    -1.410931    -1.468759
 C     1.410931     1.410931    -1.468759
 C    -1.410931     1.410931    -1.468759
 C    -1.410931    -1.410931    -1.468759
 C     2.463656    -0.740438    -0.836803
 C    -0.740438     2.463656    -0.836803
 C    -2.463656     0.740438    -0.836803
 C     0.740438    -2.463656    -0.836803
 C     2.463656     0.740438    -0.836803
 C    -0.740438    -2.463656    -0.836803
 C    -2.463656    -0.740438    -0.836803
 C     0.740438     2.463656    -0.836803
 C     3.159658    -1.424431     0.203142
 C    -1.424431     3.159658     0.203142
 C    -3.159658     1.424431     0.203142
 C     1.424431    -3.159658     0.203142
 C     3.159658     1.424431     0.203142
 C    -1.424431    -3.159658     0.203142
 C    -3.159658    -1.424431     0.203142
 C     1.424431     3.159658     0.203142
 C     4.154762    -0.680889     0.953844
 C    -0.680889     4.154762     0.953844
 C    -4.154762     0.680889     0.953844
 C     0.680889    -4.154762     0.953844
 C     4.154762     0.680889     0.953844
 C    -0.680889    -4.154762     0.953844
 C    -4.154762    -0.680889     0.953844
 C     0.680889     4.154762     0.953844
 C     2.692036    -2.692036     0.606108
 C     2.692036     2.692036     0.606108
 C    -2.692036     2.692036     0.606108
 C    -2.692036    -2.692036     0.606108
 H     3.215143    -3.215143     1.404518
 H     3.215143     3.215143     1.404518
 H    -3.215143     3.215143     1.404518
 H    -3.215143    -3.215143     1.404518
 H     4.825988    -1.226722     1.612772
 H    -1.226722     4.825988     1.612772
 H    -4.825988     1.226722     1.612772
 H     1.226722    -4.825988     1.612772
 H     4.825988     1.226722     1.612772
 H    -1.226722    -4.825988     1.612772
 H    -4.825988    -1.226722     1.612772
 H     1.226722     4.825988     1.612772
