# Supplementary material for: Toward a Generalized Hückel Rule: The Electronic Structure of Carbon Nanocones
Source: J Phys Chem A. 2021 Nov 4;125(45):9819–25. doi: 10.1021/acs.jpca.1c06402 (PMC8607423; doi:10.1021/acs.jpca.1c06402)
Supplement: Supplementary file 1 — jp1c06402_si_001.zip [file jp1c06402_si_001.zip › structures/ga_5_0_2_diffuse_functions.xyz]

   60
B3LYP/6-31+G*
 C     0.000000     1.206995     1.594186
 C     1.147920     0.372982     1.594186
 C     0.709454    -0.976479     1.594186
 C    -0.709454    -0.976479     1.594186
 C    -1.147920     0.372982     1.594186
 C     0.000000     2.436730     0.930274
 C     2.317468     0.752991     0.930274
 C     1.432274    -1.971356     0.930274
 C    -1.432274    -1.971356     0.930274
 C    -2.317468     0.752991     0.930274
 C     1.246801     2.941196     0.438205
 C     2.411961     2.094658     0.438205
 C     3.182526    -0.276899     0.438205
 C     2.737475    -1.646626     0.438205
 C     0.720108    -3.112328     0.438205
 C    -0.720108    -3.112328     0.438205
 C    -2.737475    -1.646626     0.438205
 C    -3.182526    -0.276899     0.438205
 C    -2.411961     2.094658     0.438205
 C    -1.246801     2.941196     0.438205
 C     1.238358     4.174472    -0.286593
 C     3.587485     2.467731    -0.286593
 C     4.352833     0.112235    -0.286593
 C     3.455546    -2.649331    -0.286593
 C     1.451841    -4.105107    -0.286593
 C    -1.451841    -4.105107    -0.286593
 C    -3.455546    -2.649331    -0.286593
 C    -4.352833     0.112235    -0.286593
 C    -3.587485     2.467731    -0.286593
 C    -1.238358     4.174472    -0.286593
 C     0.000000     4.802411    -0.559428
 C     4.567365     1.484027    -0.559428
 C     2.822787    -3.885232    -0.559428
 C    -2.822787    -3.885232    -0.559428
 C    -4.567365     1.484027    -0.559428
 C     2.503702     4.614780    -0.821863
 C     3.615230     3.807208    -0.821863
 C     5.162603    -0.955117    -0.821863
 C     4.738037    -2.261796    -0.821863
 C     0.686962    -5.205075    -0.821863
 C    -0.686962    -5.205075    -0.821863
 C    -4.738037    -2.261796    -0.821863
 C    -5.162603    -0.955117    -0.821863
 C    -3.615230     3.807208    -0.821863
 C    -2.503702     4.614780    -0.821863
 H     0.000000     5.730817    -1.130562
 H     5.450331     1.770920    -1.130562
 H     3.368490    -4.636328    -1.130562
 H    -3.368490    -4.636328    -1.130562
 H    -5.450331     1.770920    -1.130562
 H     2.550208     5.588543    -1.308307
 H     4.526962     4.152346    -1.308307
 H     6.103077    -0.698437    -1.308307
 H     5.348024    -3.022252    -1.308307
 H     1.221702    -6.020200    -1.308307
 H    -1.221702    -6.020200    -1.308307
 H    -5.348024    -3.022252    -1.308307
 H    -6.103077    -0.698437    -1.308307
 H    -4.526962     4.152346    -1.308307
 H    -2.550208     5.588543    -1.308307
